# Supplementary material for: Whale phylogeny and rapid radiation events revealed using novel retroposed elements and their flanking sequences
Source: BMC Evol Biol. 2011 Oct 27;11:314. doi: 10.1186/1471-2148-11-314 (PMC3219603; doi:10.1186/1471-2148-11-314)
Supplement: Additional file 5 — Primers used in this study. [file 1471-2148-11-314-S5.XLS]

## Sheet: Sheet1
	Additional file 5. Primer sets used in this study
	Locus	Forward primer	Reverse primer
	Tura12	5'-ACAAACAGCTCATGGAGCTC-3'	5'-GCTACCCAAACACCCAAGACT-3'
	Tura123a	5'-AGGGGCTTGACTAACAGGAC-3'	5'-CTCCTTCTCCTCAGGGCAAC-3'
	Tura317	5'-CTGAAGCTCAAAGGAACCT-3'	5'-GTCATCTAGCAAAGAAGAAAAT-3'
	Neop28	5'-GCATCAATGCTGACAGTAAGAG-3'	5'-CCGACTAGACATGCTGAATTT-3'
	Delc02	5'-TTGGCAGCAGAGGGAATAT-3'	5'-TGTCCGACTTCACTTGGTATG-3'
	Stec35	5'-GTGGAGAAGTTGAGAAGGGAC-3'	5'-CTTTTTATTGCTGTCTGGCTTAC-3'
	Stec20	5'-TCATTGTGGATCTGCTTTTG-3'	5'-ACGTGGGTAACAACACAAAG-3'
	Turt7	5'-GGTCAATCATCGGGACACA-3'	5'-AAGAGCAGCACCACAAACC-3'
	Bala524	5'-AAAGAGGGAACAGGGTAGAGT-3'	5'-TTGTCTGCCTTACTGATTTGC-3'
	Turt101	5'-TCCTGGCTCCACCACTTAC-3'	5'-GAATGGTCGCCTTAGTAGTCC-3'
	Turt120	5'-TGTCTTATCTCTCGCTTATGGTC-3'	5'-TGCTTGTCTAAGTGTACGATTTATG-3'
	Turt127	5'-GCAGAGAAGGGACTATTGACTG-3'	5'-GCAAATGAAGTTGTTGACAGC-3'
	Turt128	5'-TGTTGGGTTAGTTCTGATGCT-3'	5'-AGGGATTGTTAAATAGATTGCC-3'
	Turt129	5'-ACTGTGGCATTAGATTGTGAAG-3'	5'-CACCAAACAAGTCCCAAAGT-3'
	Turt130	5'-CACCGTGTCTTTTGATACCTT-3'	5'-AAGGTTGCTGGTGTCTCATC-3'
	Turt132	5'-ATCTGACTTGGAGGTTTCTTGT-3'	5'-GTGCTCCATCTTCAGTGTCC-3'
	Turt135	5'-CAAAACAAGAATAAAGGGATGG-3'	5'-CGACCAAGAAGTACGAGGC-3'
	Turt139	5'-AGAAAGCCCACTCAAATCG-3'	5'-ACTGCCCAAGGAATCAGAG-3'
	Turt140	5'-TCTTCTTCAGCCCAAGTATGT-3'	5'-TCCCTCCAGTTATCAGCATT-3'
	Turt142	5'-TTAGAGCCACAGAGATCTTGGT-3'	5'-CAGATCCAGTATTAAGAGCTTTCC-3'
	Turt146	5'-CCTTTGATCTGCTCTGTTGTC-3'	5'-TATTAAGTTGCCAGGTGTTCC-3'
	Turt147	5'-ACCACCTGGCATGTAGATTG-3'	5'-CTGAGGGCTTGAAGTTTGG-3'
	Turt151	5'-GAAATGCTAAGGACTCCCTACT-3'	5'-ACAGATGGTGCTGAAGGTTT-3'
	Turt152	5'-TTAAGCATCTACATTTGCCAAC-3'	5'-CTGTTTCCCATTCATAGTCCTT-3'
	Turt153	5'-AAGCTGACAACTCCAGGTGT-3'	5'-CTGTGGATTTCTAGTGGTGCT-3'
	Turt158	5'-GTTTGTCTTTCCACCCACC-3'	5'-AGCTAATCACTTCTGGTCGC-3'
	Turt159	5'-TCCAACTGCCAGATGAATG-3'	5'-CACCAATTTCACCCATTATTC-3'
	Turt160	5'-GCATGATGATGGATTTAGGC-3'	5'-AGTGTACATCATGTCCGCTTG-3'
	Turt161	5'-AGATCAGCAATGACTAGTGAGAAT-3'	5'-CACATAAATTGATTTGACCTGAG-3'
	Turt162	5'-TAACTCACCTCCTACACCCATG-3'	5'-GGAAAGCAAATACCTGGTCAT-3'
	Turt164	5'-GTCCCTTGAGAACACGGTG-3'	5'-GGAAATACAAGAAGAGCTACCG-3'
	Turt165	5'-ATTGGAAGAGAAATCGCAGTAT-3'	5'-TGCTACATCTTATCAGGACGTG-3'
	Turt166	5'-TGGGAAGGGATGTGGAGT-3'	5'-TGAAGAACAATAGCTTGTCCTG-3'
	Turt169	5'-TGCCATTTAAAGTCTGCTCG-3'	5'-ATGCCAACATGCTCAGGAC-3'
	Turt178	5'-TTTATCCAAGGAGCACCAAG-3'	5'-TGATGTTTCCGCAAGAGTCT-3'
	Turt12	5'-AAGAATAACTGGTGGGAAGGT-3'	5'-GGCACTGAGTATGGGACAAG -3'
	Turt29	5'-AGATAAGGACCGAAGAGGAGA-3'	5'-CCTGTTCAAGGGGTGCTT-3'
	Turt34	5'-AGGCTATGTGCCTGGATTAG-3'	5'-TCCACTTGCCCTCTATGTTT-3'
	Turt37	5'-TGCTTAGGACAAACTACTTCGT-3'	5'-GATCCAGTAAGAGGGGAGAAC-3'
	Turt38	5'-GTGAAAAGCACTGTCCAAGC-3'	5'-GCTTGCTGCCACTTTATTTAC -3'
	Turt46	5'-TGTGTGAAGTGAGGGAGTGAT -3'	5'-CTAACAAGACCGTTTGATGCT-3'
	Turt48	5'-CAGTTTGCTGGACACTATGCT-3'	5'-AAACCCAGCAGGAGCATT-3'
	Turt52	5'-ATCTTCAAAGGGCTCACTATG-3'	5'-CTTCCTTGATTTACTCCCTTATT-3'
	Turt57	5'-TGCTCCACATCCTGCTATCT-3'	5'-AGAACTGCCTGTCCTTGAACT -3'
	Turt61	5'-AGTTGACCCATTGGCTTGT-3'	5'-AGACCCATAAGGAATCCAATC-3'
	Turt62	5'-GTTGGGGTGGAGGGATACT-3'	5'-CCATTTTAAAGAGTCCAATTCAG-3'
	Turt65	5'-TTTCAGGTTGGAGGGTTTC-3'	5'-TTGTCTGGCGATTGAAGG-3'
	Turt66	5'-AAAGCATACTGGTGAGTGGTG-3'	5'-GTAATCAGTGGGATGGAGGAC-3'
	Turt69	5'-ACCAGCCTCCTCATCCAG-3'	5'-GCAGACCCAAAACTAAAACG-3'
	Turt71	5'-GCTGAGTGCGAGATAAGTTCC-3'	5'-CATCCCGCAACCTTCAGT-3'
	Turt75	5'-CTCTGCCTCTTGGGTTGC-3'	5'-CATCCTAAAGAACAAAACACCTG-3'
	Turt76	5'-TGTATTAATCTTTACTGGCGTGTT-3'	5'-ACATTTTCATTGGTAACGCAG-3'
	Turt80	5'-AACTGTGGAAATTGCTTCTCTC-3'	5'-CATGATTTGCCCAAGTTCTC-3'
	Turt81	5'-GGAAGTAGCACCTAGTAACACATT-3'	5'-GATTCCTTAGGTCTACTAACTCAGAC-3'
	Turt84	5'-TAAAGGCATAGGCAAGGGT-3'	5'-GAGGGCAGGGAGTATATCATT-3'
	Turt86	5'-TGAATGCCAATGGGAATC-3'	5'-ATTGCCCATTTGAAGACTGT-3'
	Turt87	5'-TATAGCCTTTTGTGCCATGC -3'	5'-GGTTCCTCCAAAATTGCTTC-3'
	Turt89	5'-AGAAAATGAGGACCACACAAG-3'	5'-ATACTGAAAGCAACATAAGCAAG-3'
	Turt90	5'-GAAGGCAATGAATGGTAAGG-3'	5'-TCTCTTTGAGGTTTCGGTGT-3'
	Turt91	5'-TCAAGCGCTATTTCCACTAAG -3'	5'-TGGCATATAGCAAATGACAAAC-3'
	Turt92	5'-TCCACCATTAACTAGCCTCAC-3'	5'-CAGTGATGTGCCTGTTTAGTCT-3'
	Turt93	5'-TTCTGGGCTTGAAGTAGGTG-3'	5'-TGAGTTAGCCAGGGGTAGTG-3'
	Turt94	5'-AAACAGAAGCAGCAGGACC-3'	5'-TTCATCCACTGTCAAGGTTTC-3'
	Turt96	5'-CGACAACGAACATGCCTAC -3'	5'-GCACGCACATCTGGGTAT-3'
	Turt97	5'-TCTAGGCCCAAATGAAGCT-3'	5'-TCAGTAGCCAGTAACCAATCAC-3'
